# Supplementary material for: Retinitis pigmentosa-linked mutation in DHX38 modulates its splicing activity
Source: PLoS One. 2022 Apr 6;17(4):e0265742. doi: 10.1371/journal.pone.0265742 (PMC8985939; doi:10.1371/journal.pone.0265742)
Supplement: S1 Table — (XLSX) [file pone.0265742.s003.xlsx]

## Sheet: Sheet1
Table S1
List of primers
name	sequence (5' to 3')
pre-mRNA GAPDH_F	ACATCGCTCAGACACCATGG
pre-mRNA GAPDH_ R	CAGGGAAGCTCAAGGGAGAT
mRNA GAPDH_F	ACATCGCTCAGACACCATGG
mRNA GAPDH_R	GTTAAAAGCAGCCCTGGTGA
pre-mRNA LDHA_F	TGGCAGCCTTTTCCTTAGAA
mRNA LDHA_R	TGTGCAACTGCACTCTACCC
mRNA LDHA_F	TGGCAGCCTTTTCCTTAGAA
mRNA LDHA_R	CTTTCTCCCTCTTGCTGACG
RHO_F	CGGAGGTCAACAACGAGTCT
RHO_R	TCTCTGCCTTCTGTGTGGTG
FSCN_F	TGCCAACACCATGTTTGAGA
FSCN_R	GCTTGAGGGTGAACTCTTCG
β globin_F	CAAGGTGGACGTGGATGAAG
β globin_R	GGACAGATCCCCAAAGGACT
CHAC1_F	GAGACACCTTCCATCGGG
CHAC1_R	TACTTCAGGGCCTTGCTTAC
DDR2_F	TCTATGATGGAGCTGTTGGA
DDR2_R	TTCATGGGTCTGGGTGAAAT
ASNS_F	TGGCTCTGTTACAATGGTGA
ASNS_R	GCTCAATTCCTCCTTTGTCA
SLC7A11_F	GTGGGGTCCTGTCACTATTT
SLC7A11_R	AGACTCGTACAAAAGCTGGT
TRIB3_F	CTGTGTCGCTTTGTCTTCG
TRIB3_R	AGTATCTCAGGTCCCACGTA
PCK2_F	GGTGTTACTGTGACCTCCTG
PCK2_R	GCACAAAATCGAGAGTTGGG
NTS_F	TGTATGCATGCTACTCCTGG
NTS_R	GAAATCTGCTTCTAATGCTTTCA
RAI2_F	ATCCTGTAATCGTCCCCTTG
RAI2_R	ACTGGAGCTGAACTTGGATT
BAX_F	CATGTTTTCTGACGGCAACT
BAX_R	ATGGTTCTGATCAGTTCCGG
TP53I3_F	GCCCCTGTTTTCAAAGCTAC
TP53I3_R	TGGAGAAGTGAGGCAGAATT
TNFRSF10D_F	AAGTTCGTCGTCTTCATCGT
TNFRSF10D_R	GACACTCCTCCTCCTTGAG
SYP_F	GAGTTCGAGTACCCCTTCAG
SYP_R	GGAGTAGAGGAAGGCAAACA
