# Supplementary material for: Retinitis pigmentosa-linked mutation in DHX38 modulates its splicing activity
Source: PLoS One. 2022 Apr 6;17(4):e0265742. doi: 10.1371/journal.pone.0265742 (PMC8985939; doi:10.1371/journal.pone.0265742)
Supplement: S2 Table — (XLSX) [file pone.0265742.s004.xlsx]

## Sheet: Sheet1
Table S2
Differentially spliced introns, DHX38-KD_vs_NC (FDR<0.05)
Ensembl_ID	Gene symbol	J3 (exon-exon junction)	p-value	FDR	dPIR
ENSG00000198408:Io017	OGA	10.101792943.101797980	0.000312657	0.0368035	-0.297644	Better spliced after DHX38 KD
ENSG00000102054:I005	RBBP7	X.16852122.16852416	0.000474971	0.0492006	-0.247406
ENSG00000079819:Io021	EPB41L2	6.130870126.130885096	0.00025813	0.0323453	-0.246815
ENSG00000142192:Io010	APP	21.25982477.26021840	9.12961e-06	0.002728	-0.20028
ENSG00000108848:Io016	LUC7L3	17.50750694.50752200	6.5477e-07	0.000339127	-0.162243
ENSG00000147162:Io021	OGT	X.71544635.71547907	3.81436e-06	0.00128842	-0.161955
ENSG00000164587:Io004	RPS14	5.150447735.150449492	6.7369e-05	0.011136	-0.152916
ENSG00000169045:Io015	HNRNPH1	5.179614959.179616126	2.42807e-06	0.000898269	-0.140369
ENSG00000203875:Io004	SNHG5	6.85677492.85677954	0.000268886	0.0331583	0.109232	Less spliced after DHX38 KD
ENSG00000156976:Io005	EIF4A2	3.186784696.186785883	5.43958e-05	0.0101563	0.114978
ENSG00000205581:E014	HMGN1	21.39345274.39345830	1.75984e-06	0.000683611	0.116305
ENSG00000175061:Io007	SNHG29	17.16439414.16439581	3.48759e-06	0.0012316	0.132296
ENSG00000204628:Io008	RACK1	5.181242345.181243680	1.83981e-05	0.004866	0.133059
ENSG00000255717:I022	SNHG1	11.62855216.62855424	2.15702e-10	2.79298e-07	0.136407
ENSG00000196262:I001	PPIA	7.44796793.44798748	1.45378e-05	0.00403371	0.136957
ENSG00000196262:Io007	PPIA	7.44798814.44799247	7.8492e-06	0.00244965	0.13908
ENSG00000100316:Io015	RPL3	22.39318592.39319499	0.000134129	0.0189463	0.14058
ENSG00000170889:I009	RPS9	19.54206724.54207398	5.76481e-05	0.0104155	0.146915
ENSG00000163644:I001	PPM1K	4.88262726.88265001	0.00041148	0.0437916	0.148639
ENSG00000175197:Io004	DDIT3	12.57517438.57517706	2.85189e-07	0.000170434	0.161757
ENSG00000143742:Io006	SRP9	1.225786985.225789240	4.15866e-08	3.23087e-05	0.189702
ENSG00000071082:Io004	RPL31	2.101006071.101018998	9.28716e-07	0.000424423	0.212104
ENSG00000130066:I008	SAT1	X.23784403.23785328	9.45779e-14	3.67388e-10	0.25162
ENSG00000130066:I005	SAT1	X.23783883.23784294	6.33629e-20	4.92267e-16	0.252189
ENSG00000161999:Io010	JMJD8	16.682874.682958	0.000463398	0.0486505	0.318987
ENSG00000172869:I003	DMXL1	5.119071257.119071555	7.35776e-05	0.0119088	0.358168
