# Supplementary material for: Retinitis pigmentosa-linked mutation in DHX38 modulates its splicing activity
Source: PLoS One. 2022 Apr 6;17(4):e0265742. doi: 10.1371/journal.pone.0265742 (PMC8985939; doi:10.1371/journal.pone.0265742)
Supplement: S3 Table — (XLSX) [file pone.0265742.s005.xlsx]

## Sheet: Sheet1
Table S3
Alternatively spliced exons, DHX38-KD_vs_NC (FDR<0.05)
Ensembl_ID	event	Gene symbol	J3 (exon-exon junction)	logFC	pvalue	FDR	dPSI
ENSG00000086015:E013	ES	MAST2	1.45997799.46002805	0.923977	5.37394e-11	2.84102e-08	-0.392766
ENSG00000171634:E011	ES	BPTF	17.67875020.67891844;17.67875020.67886128	1.00777	2.28489e-08	4.02648e-06	-0.339521
ENSG00000137807:E019	ES	KIF23	15.69423329.69426070	0.705708	3.47265e-09	9.17938e-07	-0.282253
ENSG00000093167:E023	ES	LRRFIP2	3.37083806.37094792	1.39477	2.19567e-05	0.00151406	-0.277756
ENSG00000204576:E009	ES*	PRR3	6.30557450.30561834	0.718163	4.35038e-05	0.00255544	-0.276991
ENSG00000151292:E021	ES	CSNK1G3	5.123604830.123614342	0.618831	4.43911e-08	7.04043e-06	-0.265469
ENSG00000133627:E009	ES*	ACTR3B	7.152801731.152814550	0.583911	1.07454e-06	0.000131094	-0.259908
ENSG00000036054:E028	ES	TBC1D23	3.100310542.100316099	1.01828	5.22985e-05	0.00268877	-0.24055
ENSG00000169241:E020	ES*	SLC50A1	1.155136376.155137561	0.755392	0.000971538	0.0266423	-0.232323
ENSG00000196498:E062	ES	NCOR2	12.124372610.124378237	0.542578	5.425e-05	0.00268877	-0.219489
ENSG00000225648:E007	ES	SBDSP1	7.72829783.72831602	0.519219	0.00111401	0.0299461	-0.217455
ENSG00000079819:E032	ES	EPB41L2	6.130870126.130885096	1.23796	3.2708e-07	4.32291e-05	-0.216392
ENSG00000183077:E027	ES	AFMID	17.78191060.78206911	1.06278	0.000645995	0.0188466	-0.216348
ENSG00000111206:E015	ES	FOXM1	12.2864752.2866393;12.2864755.2866393	0.702669	2.70331e-06	0.000252203	-0.19969
ENSG00000151287:E004	ES	TEX30	13.102766580.102768260	0.868694	0.000154117	0.00568442	-0.193756
ENSG00000173905:E011	ES	GOLIM4	3.168036994.168041392	1.31614	7.26655e-05	0.00325511	-0.187653
ENSG00000141380:E014	ES	SS18	18.26035127.26038555	0.395081	1.57559e-05	0.00117119	-0.185455
ENSG00000197746:E016	ES	PSAP	10.71822007.71825837	0.504029	2.52969e-10	1.00302e-07	-0.185331
ENSG00000136699:E035	ES	SMPD4	2.130157396.130164374	0.367602	8.1844e-05	0.00350823	-0.17276
ENSG00000148187:E019	ES	MRRF	9.122285287.122291749	0.372974	0.00136125	0.0342689	-0.172727
ENSG00000174775:E007	ES	HRAS	11.532755.533453	0.381142	0.000653571	0.0188466	-0.170588
ENSG00000138674:E046	ES	SEC31A	4.82857764.82863318	0.376811	0.000514832	0.0160103	-0.160188
ENSG00000198363:E040	ES	ASPH	8.61643433.61644600	0.852781	1.6246e-05	0.00117119	-0.159735
ENSG00000132424:E012	ES*	PNISR	6.99402710.99404603	0.59583	0.00144799	0.035331	-0.159373
ENSG00000145147:E023	ES	SLIT2	4.20524177.20528949	0.824704	7.33335e-05	0.00325511	-0.157731
ENSG00000162642:E004	ES	C1orf52	1.85258722.85259358	0.384762	0.00166055	0.0387299	-0.153166
ENSG00000138326:E031	ES*	RPS24	10.78037304.78040615	0.377364	2.40022e-06	0.000237922	-0.151235
ENSG00000125351:E017	ES*	UPF3B	X.119838527.119841076	0.423998	0.00182623	0.041377	-0.150479
ENSG00000139292:E011	ES	LGR5	12.71559654.71566404	1.17148	0.000974309	0.0266423	-0.146362
ENSG00000166797:E008	ES	CIAO2A	15.64075537.64088687	0.674879	0.000224324	0.00808586	-0.140822
ENSG00000133226:E057	ES	SRRM1	1.24662804.24666815	0.438379	0.000422652	0.0138899	-0.135181
ENSG00000198700:E003	ES	IPO9	1.201829372.201847279	0.260501	0.000117727	0.00455404	-0.123885
ENSG00000154380:E010	ES	ENAH	1.225501070.225507951	0.333363	0.000452498	0.0143532	-0.116149
ENSG00000130066:E013	ES*	SAT1	X.23783709.23785328;X.23783883.23785328	0.225256	2.01235e-08	3.98949e-06	-0.107164
ENSG00000083457:E010	ES	ITGAE	17.3720402.3723688	0.2055	0.000584394	0.0174877	-0.100142
ENSG00000008294:E014	ES	SPAG9	17.50974947.50977108	0.183309	4.05111e-05	0.00247118	-0.0890415
ENSG00000116962:E010	ES	NID1	1.236012043.236017148	1.65725	4.59114e-05	0.00260055	-0.0806802
ENSG00000116560:E007	-	SFPQ	1.35177399.35189003	0.868573	0.0017214	0.0395672	-0.0753617
ENSG00000136238:E008	ES	RAC1	7.6392041.6400126	0.138343	0.00010203	0.00414921	-0.0691816
ENSG00000054148:E011	ES*	PHPT1	9.136850137.136850755	0.139537	5.28062e-05	0.00268877	-0.0671427
ENSG00000133226:E045	ES	SRRM1	1.24653032.24654855	0.130094	2.84759e-07	4.1057e-05	-0.0644725
ENSG00000142192:E021	ES	APP	21.25982477.26021840	0.890697	1.24852e-06	0.000139209	-0.0643441
ENSG00000205581:E015	ES*	HMGN1	21.39345274.39348292;21.39345274.39347379;21.39345274.39347247	0.115531	5.80552e-12	9.20756e-09	-0.0564572
ENSG00000149923:E018	ES*	PPP4C	16.30076475.30082484	1.14097	5.0205e-05	0.00268877	-0.0532622
ENSG00000162613:E040	ES	FUBP1	1.77968203.77969925	0.0948905	0.00113923	0.0301136	-0.0481204
ENSG00000245910:E006	ES*	SNHG6	8.66922114.66922614	0.799104	0.000290789	0.0100259	-0.0450113
ENSG00000168268:E013	-	NT5DC2	3.52525103.52527294	1.43446	0.00125844	0.0327196	-0.0407222
ENSG00000135829:E010	ES	DHX9	1.182854178.182856532	0.0800676	0.00152963	0.0367574	-0.0394308
ENSG00000122566:E015	-	HNRNPA2B1	7.26193373.26195847	4.19101	0.000153024	0.00568442	-0.0334041
ENSG00000126261:E007	ES	UBA2	19.34428570.34434868;19.34428570.34431861;19.34428570.34430576	0.0622852	0.000550065	0.016777	-0.0309645
ENSG00000009307:E029	ES	CSDE1	1.114736855.114737963	0.061296	0.00143188	0.035331	-0.0302575
ENSG00000108179:E010	-	PPIF	10.79351583.79353707	2.91288	1.3166e-06	0.000139209	-0.0239837
ENSG00000156467:E012	ES*	UQCRB	8.96231132.96231774;8.96231132.96231532	0.037072	9.10465e-05	0.00379999	-0.0190749
ENSG00000253729:E057	-	PRKDC	8.47863577.47877724	4.26509	1.52903e-08	3.46435e-06	-0.018108
ENSG00000143321:E016	ES	HDGF	1.156744348.156745008	0.0304384	0.00159418	0.0377368	-0.0161092
ENSG00000126457:E023	ES*	PRMT1	19.49677316.49680487;19.49679925.49680487	0.0247847	0.00134309	0.0342689	-0.01261
ENSG00000108953:E018	ES	YWHAE	17.1365058.1400047	0.0220733	6.35252e-05	0.00305306	-0.0109868
ENSG00000132507:E014	-	EIF5A	17.7307752.7311018	4.38953	5.83557e-10	1.85104e-07	-0.00523305
ENSG00000172809:E011	-	RPL38	17.74203745.74204130	4.77027	1.96888e-11	1.56132e-08	-0.0030845
ENSG00000138326:E022	ES*	RPS24	10.78037304.78040615;10.78037304.78040204;10.78037304.78040201	0.00601833	1.45864e-05	0.0011567	-0.00297535
ENSG00000143420:E018	ES	ENSA	1.150625688.150629550;1.150625808.150627467	-0.0400168	2.43152e-05	0.00160683	0.0194933
ENSG00000165629:E022	ES	ATP5F1C	10.7802854.7807659	-1.03418	7.34226e-06	0.000612885	0.0375739
ENSG00000161813:E050	ES	LARP4	12.50441643.50454314	-1.06827	0.000729885	0.0206714	0.123693
ENSG00000196776:E006	ES	CD47	3.108047292.108057477;3.108047292.108051939	-0.262966	7.38866e-05	0.00325511	0.125555
ENSG00000196776:E005	ES	CD47	3.108047292.108057477;3.108047292.108051939	-0.2725	2.59543e-05	0.00164654	0.130881
ENSG00000168813:E005	ES	ZNF507	19.32345783.32352829	-0.83813	0.000313879	0.0105918	0.152733
ENSG00000051825:E046	ES*	MPHOSPH9	12.123203084.123210056	-0.537296	0.000260424	0.00917851	0.180966
ENSG00000147044:E029	ES	CASK	X.41553915.41559779;X.41555635.41559779	-0.404405	7.05572e-06	0.000612885	0.183079
ENSG00000185246:E015	ES*	PRPF39	14.45096228.45096887	-0.452225	0.00200728	0.0448386	0.200161
ENSG00000157954:E008	ES*	WIPI2	7.5190493.5199576	-0.459632	0.000107807	0.00427456	0.213006
ENSG00000013441:E027	ES*	CLK1	2.200859746.200861238	-0.754944	0.000429134	0.0138899	0.236139
