# Supplementary material for: Retinitis pigmentosa-linked mutation in DHX38 modulates its splicing activity
Source: PLoS One. 2022 Apr 6;17(4):e0265742. doi: 10.1371/journal.pone.0265742 (PMC8985939; doi:10.1371/journal.pone.0265742)
Supplement: S4 Table — (XLSX) [file pone.0265742.s006.xlsx]

## Sheet: Sheet1
Table S4
Differentially expressed genes, genes, DHX38-KD vs. NC
Ensembl_Gene_ID	Gene symbol	Definition	Biotype	log2FC	p-value	Adjusted p-Value	Mean expression (log10)
ENSG00000079337	RAPGEF3	Rap guanine nucleotide exchange factor 3	protein_coding	-2.19	4.99e-12	7.62e-10	2.53	Less expressed after DHX38 KD
ENSG00000128965	CHAC1	ChaC glutathione specific gamma-glutamylcyclotransferase 1	protein_coding	-1.98	8.34e-28	2.65e-24	2.29
ENSG00000139269	INHBE	inhibin subunit beta E	protein_coding	-1.68	3.87e-16	1.81e-13	2.07
ENSG00000162733	DDR2	discoidin domain receptor tyrosine kinase 2	protein_coding	-1.57	1.28e-11	1.71e-09	2.68
ENSG00000174951	FUT1	fucosyltransferase 1 (H blood group)	protein_coding	-1.51	1.99e-10	2.04e-08	2.63
ENSG00000196517	SLC6A9	solute carrier family 6 member 9	protein_coding	-1.40	4.15e-10	3.79e-08	2.89
ENSG00000151012	SLC7A11	solute carrier family 7 member 11	protein_coding	-1.38	4.19e-57	6.65e-53	3.20
ENSG00000101255	TRIB3	tribbles pseudokinase 3	protein_coding	-1.35	1.04e-09	8.45e-08	3.00
ENSG00000175197	DDIT3	DNA damage inducible transcript 3	protein_coding	-1.31	1.87e-22	3.30e-19	2.72
ENSG00000248498	ASNSP1	asparagine synthetase pseudogene 1	transcribed_unprocessed_pseudogene	-1.26	3.42e-06	7.44e-05	2.47
ENSG00000169136	ATF5	activating transcription factor 5	protein_coding	-1.23	1.24e-20	1.52e-17	2.86
ENSG00000100889	PCK2	phosphoenolpyruvate carboxykinase 2, mitochondrial	protein_coding	-1.23	1.35e-07	5.25e-06	2.99
ENSG00000176046	NUPR1	nuclear protein 1, transcriptional regulator	protein_coding	-1.19	1.70e-14	4.82e-12	2.29
ENSG00000106948	AKNA	AT-hook transcription factor	protein_coding	-1.18	7.12e-14	1.66e-11	2.44
ENSG00000113739	STC2	stanniocalcin 2	protein_coding	-1.18	3.89e-11	4.52e-09	3.45
ENSG00000167995	BEST1	bestrophin 1	protein_coding	-1.16	1.46e-12	2.54e-10	2.17
ENSG00000225177	AL590617.2	novel transcript	lncRNA	-1.13	1.11e-12	2.00e-10	2.37
ENSG00000236404	VLDLR-AS1	VLDLR antisense RNA 1	lncRNA	-1.13	2.07e-07	7.48e-06	1.86
ENSG00000272323	AC026801.2	novel transcript, antisense to TTC23L	lncRNA	-1.04	5.19e-07	1.63e-05	1.77
ENSG00000104112	SCG3	secretogranin III	protein_coding	1.77	8.98e-12	1.26e-09	1.81	Better expressed after DHX38 KD
ENSG00000133636	NTS	neurotensin	protein_coding	1.76	1.31e-13	2.86e-11	2.08
ENSG00000115129	TP53I3	tumor protein p53 inducible protein 3	protein_coding	1.70	5.28e-14	1.29e-11	2.10
ENSG00000212195	U3	Small nucleolar RNA U3	snoRNA	1.66	1.64e-14	4.73e-12	2.12
ENSG00000262202	AC007952.4	novel transcript	lncRNA	1.60	2.13e-09	1.54e-07	1.84
ENSG00000157064	NMNAT2	nicotinamide nucleotide adenylyltransferase 2	protein_coding	1.59	1.72e-20	1.95e-17	2.17
ENSG00000131831	RAI2	retinoic acid induced 2	protein_coding	1.48	2.94e-17	1.79e-14	2.49
ENSG00000173530	TNFRSF10D	TNF receptor superfamily member 10d	protein_coding	1.28	1.34e-30	5.33e-27	3.06
ENSG00000204388	HSPA1B	heat shock protein family A (Hsp70) member 1B	protein_coding	1.27	1.62e-12	2.80e-10	4.17
ENSG00000262074	SNORD3B-2	small nucleolar RNA, C/D box 3B-2	snoRNA	1.19	3.06e-06	6.85e-05	3.18
ENSG00000145920	CPLX2	complexin 2	protein_coding	1.16	2.03e-06	4.92e-05	1.62
ENSG00000087088	BAX	BCL2 associated X, apoptosis regulator	protein_coding	1.15	8.90e-09	5.28e-07	2.85
ENSG00000102003	SYP	synaptophysin	protein_coding	1.11	3.99e-22	5.29e-19	2.57
ENSG00000206172	HBA1	hemoglobin subunit alpha 1	protein_coding	1.03	1.01e-08	5.78e-07	2.03
ENSG00000210082	MT-RNR2	mitochondrially encoded 16S rRNA	Mt_rRNA	1.01	1.62e-05	2.64e-04	2.93
